# Supplementary material for: Interannual Climatic Variability Modulates Biostimulant and Herbicide Effects on Yield and Seed Quality of White Lupin Under Rainfed Conditions
Source: Plants (Basel). 2026 Feb 27;15(5):726. doi: 10.3390/plants15050726 (PMC12986658; doi:10.3390/plants15050726)
Supplement: Supplementary file 1 [file plants-15-00726-s001.zip]

Archive with 1 entries (1 files):
- plants-4137600-supplementary.pdf
